# Supplementary material for: Bacterial lux-Biosensors for Detecting Specific Cell Responses to Membrane Damage
Source: Biosensors (Basel). 2025 Nov 26;15(12):780. doi: 10.3390/bios15120780 (PMC12731034; doi:10.3390/bios15120780)
Supplement: Supplementary file 1 [file biosensors-15-00780-s001.zip]

Archive with 1 entries (1 files):
- biosensors-3944315-supplementary.pdf
